# Supplementary material for: Ability of Garlic and Ginger Oil to Reduce Salmonella in Post-Harvest Poultry
Source: Animals (Basel). 2022 Oct 29;12(21):2974. doi: 10.3390/ani12212974 (PMC9656020; doi:10.3390/ani12212974)
Supplement: Supplementary file 1 [file animals-12-02974-s001.zip]

Archive with 1 entries (1 files):
- animals-1974711-supplementary.pdf
